# Supplementary material for: QuEChERS Extraction and Simultaneous Quantification in GC-MS/MS of Hexahydrocannabinol Epimers and Their Metabolites in Whole Blood, Urine, and Oral Fluid
Source: Molecules. 2024 Jul 22;29(14):3440. doi: 10.3390/molecules29143440 (PMC11279433; doi:10.3390/molecules29143440)
Supplement: Supplementary file 1 [file molecules-29-03440-s001.zip]

Archive with 1 entries (1 files):
- molecules-3080021-supplementary.pdf
